# Supplementary material for: Long-Term Exposure to Phenanthrene Induced Gene Expressions and Enzyme Activities of Cyprinus carpio below the Safe Concentration
Source: Int J Environ Res Public Health. 2022 Feb 14;19(4):2129. doi: 10.3390/ijerph19042129 (PMC8872569; doi:10.3390/ijerph19042129)
Supplement: Supplementary file 1 [file ijerph-19-02129-s001.zip]

Archive with 1 entries (1 files):
- ijerph-1521540-supplementary.pdf
